# Supplementary material for: The potential effect of instrumentation with different nickel titanium rotary systems on dentinal crack formation—An in vitro study
Source: PLoS One. 2020 Sep 9;15(9):e0238790. doi: 10.1371/journal.pone.0238790 (PMC7480847; doi:10.1371/journal.pone.0238790)
Supplement: S1 File — Empty cells indicate lack of significance. Numbers in specific cells show p-values indicating significant differences. C: control (unprepared teeth). Group 2: Endostar E3, Group 3: Endostar E3 azure, Group 4: Endostar NT2, Group 5: Hyflex CM, Group 6: Hyflex EDM, Group 7: 2Shape, Group 8: OneCurve, Group 9: ProTaper Next, Group 10: ProTaper Gold, Group 11: WaveOne Gold, Group 12: Mtwo, Group 13: Reciproc Blue, Group 14: TF adaptive, Group 15: K3XF, (3): section 3 mm from the apex, (6): section 6 mm from the apex, (9): section 3 mm from the apex. (XLSX) [file pone.0238790.s001.xlsx]

## Sheet: Munka1
Group	C (3)	C (6)	C (9)	2 (3)	2 (6)	2 (9)	3 (3)	3 (6)	3 (9)	4 (3)	4 (6)	4 (9)	5 (3)	5 (6)	5 (9)	6 (3)	6 (6)	6 (9)	7 (3)	7 (6)	7 (9)	8 (3)	8 (6)	8 (9)	9 (3)	9 (6)	9 (9)	10 (3)	10 (6)	10 (9)	11 (3)	11 (6)	11 (9)	12 (3)	12 (6)	12 (9)	13 (3)	13 (6)	13 (9)	14 (3)	14 (6)	14 (9)	15 (3)	15 (6)	15 (9)
C (3)																			0.009						0.001												0.0005			0.050			0.004
C (6)																			0.009						0.001												0.0005			0.050			0.004
C (9)																			0.009						0.001												0.0005			0.050			0.004
2 (3)
2 (6)
2 (9)																			0.050						0.009												0.004						0.023
3 (3)
3 (6)
3 (9)																			0.050						0.009												0.004						0.023
4 (3)
4 (6)																																					0.050
4 (9)																			0.050						0.009												0.004						0.023
5 (3)
5 (6)																			0.050						0.009												0.004						0.023
5 (9)																			0.023						0.004												0.001						0.009
6 (3)
6 (6)																																					0.050
6 (9)
7 (3)	0.009	0.009	0.009			0.050			0.050			0.050		0.050	0.023									0.050									0.023						0.050						0.009
7 (6)
7 (9)
8 (3)
8 (6)
8 (9)																			0.050						0.009												0.004						0.023
9 (3)	0.001	0.001	0.001			0.009			0.009			0.009		0.009	0.004									0.009						0.023			0.004		0.023	0.023			0.009						0.001
9 (6)
9 (9)
10 (3)
10 (6)
10 (9)																									0.023												0.009						0.050
11 (3)
11 (6)																																					0.050
11 (9)																			0.023						0.004												0.001						0.009
12 (3)
12 (6)																									0.023												0.009						0.050
12 (9)																									0.023												0.009						0.050
13 (3)	0.0005	0.0005	0.0005			0.004			0.004		0.050	0.004		0.004	0.001		0.050							0.004						0.009		0.050	0.001		0.009	0.009			0.004						0.0005
13 (6)
13 (9)																			0.050						0.009												0.004						0.023
14 (3)	0.050	0.050	0.050																																										0.050
14 (6)
14 (9)
15 (3)	0.004	0.004	0.004			0.023			0.023			0.023		0.023	0.009									0.023						0.050			0.009		0.050	0.050			0.023						0.004
15 (6)
15 (9)																			0.009						0.001												0.0005			0.050			0.004
